# Supplementary material for: Is there hidden genetic variability in the species of Steindachneridion Garavello, 2005 (Siluriformes: Pimelodidae)?
Source: PeerJ. 2025 Mar 28;13:e18193. doi: 10.7717/peerj.18193 (PMC11956768; doi:10.7717/peerj.18193)
Supplement: Supplemental Information 1 [file peerj-13-18193-s001.txt]

//
01
LOCUS       OQ842475                 804 bp    DNA     linear   VRT 05-MAY-2023
DEFINITION  UNVERIFIED: Steindachneridion doceanum mitochondrion sequence.
ACCESSION   OQ842475
VERSION     OQ842475
ORIGIN     
        1 atttataata catgttatgt acagtacata atatgtatta tattacatca tggtgtagta
       61 cataagtgta catcttacat gatgggttag tatgcttaat gcatgcaaat ttgtttagta
      121 tataaaatta aagtgatatc tacattaggg ttaagtcctt atgaactcat tttaacaaga
      181 agactgtctg tttattatat taatttcttt agtacatttt ctcttgtgtt atttaacata
      241 actgtgagtt acacatttaa gcccaataag aacctagcaa taaaatattt aaatacatat
      301 aatgcttgaa aggtcaggga caataatggt agcttttcat aactgaacta ttcctggcat
      361 ttggttccta tttcaagcac ataaatttat tggctactaa atcaagatga attggcattt
      421 gtgactggtg taacaactaa ttagcacaaa ccccccatgc taaagcgttc tttctaaagg
      481 gtatgggatt ttgggtccct ttcattttac attcttcctg cagggttcca tgtaaatgtc
      541 gttgtcccta tattccggtg taaccaggtt gttattttta tgacttttaa ttattcatgt
      601 tattgtttag tacatacact ccatttattt tctccatata ctcctattat ccccccgcac
      661 tacaataacc cccctacccc ccccctccca ttaaacaaat ccctaaaatc ctgttaaacc
      721 ctaaaccagg ctgggctcga ttagcataat cagcaagcaa aatttctact gatatacatt
      781 attaaaaaat tgaattttac ttta
//
02
LOCUS       OQ842476                 807 bp    DNA     linear   VRT 05-MAY-2023
DEFINITION  UNVERIFIED: Steindachneridion doceanum mitochondrion sequence.
ACCESSION   OQ842476
VERSION     OQ842476
ORIGIN     
        1 atttataata catgttatgt acagtacata atatgtatta tattacatca tggtgtagta
       61 cataagtgta tatcttacat gatgggttag tatgcttaat gcatgcaaat ttggttattt
      121 ttaattaaag tgatatctac attagggtta agtccttatg aactcatttt aacaagaaga
      181 ctgtctgttt attatattaa tttctttagt acattttctc ttgtgttatt taacataact
      241 gtgagttaca catttaagcc caataagaac ctagcaataa aatatttaaa tacatataat
      301 gcttgaaagg tcagggacaa taattgtagc ttttcataac tgaactattc ctggcatttg
      361 gttcctattt caagcacata aatttattgg ctactaaatc aagatgaatt ggcatttgtg
      421 actggtgtaa caactaatta gcacgaaccc ccatgctaaa gcgttctttc taaagggtat
      481 gggatttttt tttttaggtc actttttttt tacattcttc ctgcagggtt ccatgtaaat
      541 gtagtagtcc ctatattctg gtgtaacaag gttgtaattt ttatgacatt aattaataat
      601 tcatgttatt gtttagtaca tacactccat ttattttctc catatactcc tattatcccc
      661 ccgcactaca ttaacccccc ttaccccccc ttccaattaa acaaatccta aatcctgtta
      721 aacctaaacc aggctgggct cgattagcat aatcagcaag caaaatttct actgatatac
      781 attattaaaa aattgaattt tacttta
//
01
LOCUS       OQ842477                 634 bp    DNA     linear   VRT 05-MAY-2023
DEFINITION  UNVERIFIED: Steindachneridion parahybae mitochondrion sequence.
ACCESSION   OQ842477
VERSION     OQ842477
ORIGIN     
        1 ttatatatta tgtacagtac ataatatgta tatattacat tatggtgtag tacataagtg
       61 taagtattac atgatgggtt aatacattta atgcaatgca cagtgtcatt taatatacta
      121 ggttaagagt gatatctaca ttaaatttaa atcctcatga actcatttta acgagaagac
      181 cgtctgttta ttgtattgat ttctttagta cattttctct tgtgttattt aacataacaa
      241 taaatcatac attacaccca atgagaaacc agcaataaaa tgtttgaata catataatga
      301 ttgaaaagtc aaggacaatg attgtaagtt ttcataactg aactattcct ggcatttggt
      361 tcctatttca ggtatataaa ttgattagtc ctattaaatt taattacttt ggcatttgcg
      421 actggtgtaa caattaatta gcacaaactc cccatgcaaa gcattctttc taaagggtat
      481 agtaattttt tttcgggtcg cttccttttg gcatccttcc cggaagtttc caatggacat
      541 ggaaggggcc ataaaatttg gccaacattg aggaaggttt agggcctaac ttaaaatacc
      601 acccttttta gaactccccc ctttttttcc aaaa
//
02
LOCUS       OQ842478                 617 bp    DNA     linear   VRT 05-MAY-2023
DEFINITION  UNVERIFIED: Steindachneridion parahybae mitochondrion sequence.
ACCESSION   OQ842478
VERSION     OQ842478
ORIGIN     
        1 tacttataca ttatgcactc cataatatcc ccatgctaca ttatggtgaa gtacataagt
       61 gtaagtcctc cctgatgggt taataccttc aatgcaatgc acattgtcgt ttaatatcct
      121 acgttcagag tgatatcccc atcaccctta ggtcctcacc ccctcctttt acccagaaga
      181 ccgccggtta attcctttga ttcctttacc cattttccct tgtgttattt aacataacaa
      241 ctaatcatac cttacccccc atgacacacc agcaataata tgtctgcaca catacaatgc
      301 cttgccagtg aggacaatga tcgtaaactt tccataactg aactattcct cgcatttggt
      361 tcctatttca cgtatacaaa ttgattagtc ctattacatt tattacttgg catttgcact
      421 gggtaacatt aattagcaca actccccatg caaagcattc ttcaaagggt ataagtattt
      481 tttttcgggt cctttcattt ggcatccttc ctgcaaattt ccaatgaaaa tgaaggggtc
      541 caaataattg gcgaacataa tgaatgatta atgactaact taaaatacct acattattta
      601 acatccccca tttactc
//
03
LOCUS       OQ842479                 654 bp    DNA     linear   VRT 05-MAY-2023
DEFINITION  UNVERIFIED: Steindachneridion parahybae mitochondrion sequence.
ACCESSION   OQ842479
VERSION     OQ842479
ORIGIN     
        1 taattatata ttatgtacag tacataatat gtatatatta cattatggtg tggtacataa
       61 gtgtaaatat tacatgatgg gttaatacat tcaatgcaat gcacagtgtc atttaatata
      121 ctaggttaag agtgatatct acattaaatt taaatcctca tgaactcatt ttaacgagaa
      181 gaccgtctgt ttattgtatt gatttcttta gtacattttc ccttgtgtta tttaacataa
      241 caataaatca tacattacac ccaatgagaa accagcaata aaatgtttga acacatataa
      301 tgcttgaaag tcaaggacaa tgattgtaag ttttcataac tgaactattc ctggcatttg
      361 gttcctattt caggtatata aattgattag tcctattaaa tttaattaca ttggcatttg
      421 cactggtgta acaattaatt agcacaaact ccccatgcaa agcattcttt ctaaagggta
      481 taagtatttt ttttcgggtc gcttcctttt ggcaccttcc tgaatgtttc caatgataat
      541 gtagtggtcc taataatttg gcaaacattg atgaatgatt atgacctaac ttataattca
      601 taccattatt aacaattcct ccatttattt tccaaaaccc cattcccccc gaac
//
01
LOCUS       OQ842480                 844 bp    DNA     linear   VRT 05-MAY-2023
DEFINITION  UNVERIFIED: Steindachneridion melanodermatum mitochondrion
            sequence.
ACCESSION   OQ842480
VERSION     OQ842480
ORIGIN     
        1 atatccttaa tgtacatggt acagtacata atatgtatta tattacatta tggtatagta
       61 cataactgca tatattacat tatgagctag tacaatcaat gtcatgtata aacttgttaa
      121 acaaatataa gttaagattg atatagacat taaacttaaa ctcgaatgaa ctcattttaa
      181 caagaagaca gtctgtttat ttatattgat ttcttgagta cattttctct tgtgttactt
      241 aacataacca taagaggaca catttaagcc caacgagaaa ccacaaccaa atatataaat
      301 aaatataatg cttgaaaggt cagggacaat actgcaacct ttcatgactt gcactattac
      361 tggcatttgg ttcctacttc aggtccacac atttattaat cccataaaca tgaagtaccc
      421 tggcatttgt gactggtgtg acaactaact agcacaaacc ccccatgtaa agcgttcttt
      481 ctaaagggta tgaggttttt tttttttggg tcactttcac tttacatcct tcctgcggcc
      541 gttcaacaaa ttaatgtagg tagtccatat aatatctgat aataataaag ttaatgtaat
      601 gatttaatga catatactta ataattacat attattatct agtacataca ttatatctac
      661 tctccccata tccttatatt tcccccttgc gctccaaaat tcaattacat taaaccccct
      721 accccctaac caaacgaatc cctataatcc tgttaaaccc taaaccaggc taggctcgat
      781 tagcatagtc agtcaagtaa aatttctact gatatatatt attaaaaaac tgaattttat
      841 ttta
//
02
LOCUS       OQ842481                 844 bp    DNA     linear   VRT 05-MAY-2023
DEFINITION  UNVERIFIED: Steindachneridion melanodermatum mitochondrion
            sequence.
ACCESSION   OQ842481
VERSION     OQ842481
ORIGIN     
        1 atatccttaa tgtactatgg tacagtacat aatatgtatt atattacatt atggtatagt
       61 acataactgc atatattaca ttatgagcta gtacaatcaa tgtcatgtat aaactgttaa
      121 acaaatataa gttaagattg atatagacat taaacttaaa ctcgaatgaa ctcattttaa
      181 caagaagaca gtctgtttat ttatattaat ttcttgagta cattttctct tgtgttattt
      241 aacataacca taagagggca catttaagcc caacgagaaa ccacaaccaa atatataaat
      301 aaatataatg cttgaaaggt cagggacaat actgcaacct ttcatgactt gcactattac
      361 tggcatttgg ttcctacttc aggtccacac atttattaat cccataaaca tgaagtaccc
      421 tggcatttgt gactggtgtg acaactaact agcacaaacc ccccatgtaa agcgtttttt
      481 ttaaagggta tgaggttttt tttttttggg tcactttcac tttacatcct tcctgcgccg
      541 tttcaacaaa ttaatgtagg tagtccatat aatatctgat aataataaag ttaatgtaat
      601 gatttaatga catatactta ataattacat attattatct agtacataca ttatatctac
      661 tctccccata tccttatatt tcccccttgc gctccaaaat tcatttacat taaaccccct
      721 accccctaac caaacgaatc cctataatcc tgttaaaccc taaaccaggc taggctcgat
      781 tagcatagtc agtcaagtaa aatttctact gatatatatt attaaaaaac tgaattttat
      841 ttta
//
03
LOCUS       OQ842482                 845 bp    DNA     linear   VRT 05-MAY-2023
DEFINITION  UNVERIFIED: Steindachneridion melanodermatum mitochondrion
            sequence.
ACCESSION   OQ842482
VERSION     OQ842482
ORIGIN     
        1 atatccttaa tgtactatgg tacagtacat aatatgtatt atattacatt atggtatagt
       61 acataactgc atatattaca ttatgagcta gtacaatcaa tgtcatgtat aaacttgtta
      121 aacaaatata agttaagatt gatatagaca ttaaacttaa actcgaatga actcatttta
      181 acaagaagac agtctgttta tttatattaa tttcttgagt acattttctc ttgtgttatt
      241 taacataacc ataagaggac acatttaagc ccaacgagaa accacaacca aatatattaa
      301 tcaatattat gcttgaaagg tcagggacaa tactgcaacc tttcatgact tgcactatta
      361 ctggcatttg gttcctactt caggtccaca catttattaa tcccataaac atgaagtacc
      421 ctggcatttg tgactggtgt gacaactaac tagcacaaac cccccatgta aagcgttctt
      481 tctaaagggt ataaggtttt ttttttttgg gtcactttca ctttacatcc ttcctgcggc
      541 cgttcaacaa attaatgtag gtagtccata taatatctga taataataaa gttaatgtaa
      601 tgatttaatg acatatactt aataattaca tattattatt tagtacatac attatatcta
      661 ctctccccat atccttatat ttcccccttg cgctccaaaa tccatttaca ttaaaccccc
      721 taccccctaa ccaaacgaat ccctataatc ctgttaaacc ctaaaccagg ctaggctcga
      781 ttagcatagt cagtcaagta aaatttctac tgatatatat tattaaaaaa ctgaatttta
      841 tttta
//
04
LOCUS       OQ842483                 845 bp    DNA     linear   VRT 05-MAY-2023
DEFINITION  UNVERIFIED: Steindachneridion melanodermatum mitochondrion
            sequence.
ACCESSION   OQ842483
VERSION     OQ842483
ORIGIN     
        1 atatccttaa tgtactatgg tacagtacat aatatgtatt atattacatt atggtatagt
       61 acataactgc atatattaca ttatgagcta gtacaatcaa tgtcatgtat aaacttgtta
      121 aacaaatata agttaagatt gatatagaca ttaaacttaa actcgaatga actcatttta
      181 acaagaagac agtctgttta tttatattaa tttcttgagt acattttctc ttgtgttatt
      241 taacataacc ataagaggac acatttaagc ccaacgagaa accacaacca aatatataca
      301 taaatataat gcttgaaagg tcagggacaa tactgcaacc tttcatgact tgcactatta
      361 ctggcatttg gttcctactt caggtccaca catttattaa tcccataaac atgaagtacc
      421 ctggcatttg tgactggtgt gacaactaac tagcacaaac cccccatgta aagcgttctt
      481 tctaaagggt atgaggtttt ttttttttgg gtcactttca ctttacatcc ttcctgcggc
      541 cgttcaacaa attaatgtag gtagtccata taatatctga taataataaa gttaatgtaa
      601 tgatttaatg acatatactt aataattaca tattattatc tagtacatac attatatcta
      661 ctctccccat atccttatat ttcccccttg cgctccaaaa tccatttaca ttaaaccccc
      721 taccccctaa ccaaacgaat ccctataatc ctgttaaacc ctaaaccagg ctaggctcga
      781 ttagcatagt cagtcaagta aaatttctac tgatatatat tattaaaaaa ctgaatttta
      841 tttta
//
05
LOCUS       OQ842484                 842 bp    DNA     linear   VRT 05-MAY-2023
DEFINITION  UNVERIFIED: Steindachneridion melanodermatum mitochondrion
            sequence.
ACCESSION   OQ842484
VERSION     OQ842484
ORIGIN     
        1 atatccttaa tgtaccatgg tacagtacat aatatgtatt atattacatt atggtatagt
       61 acataactgc atatattaca ttatgagcta gtacaatcaa tgtcatgtat aaacttgtta
      121 aacaaatatt aaaatagata tagacattaa acttaaactc gaatgaactc attttaacaa
      181 gaagacagtc tgtttattta tattgatttc ttgagtacat tttctcttgt gttacttaac
      241 ataaccataa gaggacacat ttaagcccaa cgagaaacca caaccaaata tataaataaa
      301 tataatgctt gaaaggtcag ggacaatact gcaacctttc atgacttgca ctattactgg
      361 catttggttc ctacttcagg tccacacatt tattaatccc ataaacatga agtaccctgg
      421 catttgtgac tggtgtgaca actaactagc acaaaccccc catgtaaagc gttctttcta
      481 aagggtatga ggtttttttt ttttgggtca ctttcacttt acatccttcc tgcggccgtt
      541 caacaaatta atgtaggtag tccatataat atctgataat aataaagtta atgtaatgat
      601 ttaatgacat atacttaata attacatatt attatttagt acatacatta tatctactct
      661 ccccatatcc ttatatttcc cccttgcgct ccaaaattca tttacattaa accccctacc
      721 ccctaaccaa acgaatccct ataatcctgt taaaccccta aaccaggcta ggctcgatta
      781 gcatagtcag tcaagtaaaa tttctactga tatatattat taaaaaactg aattttattt
      841 ta
//
06
LOCUS       OQ842485                 845 bp    DNA     linear   VRT 05-MAY-2023
DEFINITION  UNVERIFIED: Steindachneridion melanodermatum mitochondrion
            sequence.
ACCESSION   OQ842485
VERSION     OQ842485
ORIGIN     
        1 atatccttaa tgtactatgg tacagtacat aatatgtatt atattacatt atggtatagt
       61 acataactgc atatattaca ttatgagcta gtacaatcaa tgtcatgtat aaacttgtta
      121 aacaaatata aattaaatag atatagacat taaacttaaa ctcgaatgaa ctcattttaa
      181 caagaagaca gtctgtttat ttatattaat ttcttgagta cattttctct tgtgttattt
      241 aacataacca taagaggaca catttaagcc caacgagaaa ccacaaccaa atatataaat
      301 aaatataatg cttgaaaggt cagggacaat actgcaacct ttcatgactt gcactattac
      361 tggcatttgg ttcctacttc aggtccacac atttattaat cccataaaca tgaagtaccc
      421 tggcatttgt gactggtgtg acaactaact agcacaaacc ccccatgtaa agcgttcttt
      481 ctaaagggta tgaggttttt tttttttggg tcactttcac tttacatcct tcctgcggcc
      541 gttcaacaaa ttaatgtagg tagtccatat aatatctgat aataataaag ttaatgtaat
      601 gatttaatga catatactta ataattacat attattattt agtacataca ttatatctac
      661 tctccccata tccttatatt tcccccttgc gctccaaaat ccatttacat taaaccccct
      721 accccctaac caaacgaatc cctataatcc tgttaaaccc ctaaaccagg ctaggctcga
      781 ttagcatagt cagtcaagta aaatttctac tgatatatat tattaaaaaa ctgaatttta
      841 tttta
//
07
LOCUS       OQ842486                 845 bp    DNA     linear   VRT 05-MAY-2023
DEFINITION  UNVERIFIED: Steindachneridion melanodermatum mitochondrion
            sequence.
ACCESSION   OQ842486
VERSION     OQ842486
ORIGIN     
        1 atatccttaa tgtaccatgg tacagtacat aatatgtatt atattacatt atggtatagt
       61 acataactgc atatattaca ttatgagcta gtacaatcaa tgtcatgtat aaacttgtta
      121 aacaaatata agttaagatt gatatagaca ttaaacttaa actcgaatga actcatttta
      181 acaagaagac agtctgttta tttatattga tttcttgagt acattttctc ttgtgttact
      241 taacataacc ataagaggac acatttaagc ccaacgagaa accacaacaa atatattaat
      301 taatataatg cttgaaaggt cagggacaat actgcaacct ttcatgactt gcactattac
      361 tggcatttgg ttcctacttc aggtccacac atttattaat cccataaaca tgaagtaccc
      421 tggcatttgt gactggtgtg acaactaact agcacaaacc ccccatgtaa agcgttcttt
      481 ctaaagggta tgaggttttt tttttttggg tcactttcac tttacatcct tcctgcggcc
      541 gttcaacaaa ttaatgtagg tagtccatat aatatctgat aataataaag ttaatgtaat
      601 gatttaatga catatactta ataattacat attattatct agtacataca ttatatctac
      661 tctccccata tccttatatt tcccccttgc gctccaaaat tcatttacat taaaccccct
      721 accccctaac caaacgaatc cctataatcc tgttaaaccc ctaaaccagg ctaggctcga
      781 ttagcatagt cagtcaagta aaatttctac tgatatatat tattaaaaaa ctgaatttta
      841 tttta
//
08
LOCUS       OQ842487                 846 bp    DNA     linear   VRT 05-MAY-2023
DEFINITION  UNVERIFIED: Steindachneridion melanodermatum mitochondrion
            sequence.
ACCESSION   OQ842487
VERSION     OQ842487
ORIGIN     
        1 atatccttaa tgtaccatgg tacagtacat aatatgtatt atattacatt atggtatagt
       61 acataactgc atatattaca ttatgagcta atacaatcaa tgtcatgtat aaacttgtta
      121 aacaaatata agttaagatt gatatagaca ttaaacttaa actcgaatga actcatttta
      181 acaagaagac agtctgttta tttatattga tttcttgagt acattttctc ttgtgttact
      241 taacataacc ataagaggac acatttaagc ccaacgagaa accacaacca aatatataaa
      301 taaatataat gcttgaaagg tcagggacaa tactgcaacc tttcatgact tgcactatta
      361 ctggcatttg gttcctactt caggtccaca catttattaa tcccataaac atgaagtacc
      421 ctggcatttg tgactggtgt gacaactaac tagcacaaac cccccatgta aagcgttctt
      481 tctaaagggt ataaggtttt ttttttttgg gtcactttca ctttacatcc ttcctgcggc
      541 cgttcaccaa attaatgtag ttagtccata taatatctga taataataaa gttaatgtaa
      601 tgatttaatg acatatactt aataattaca tattattatt tagtacatac attatatcta
      661 ctctccccat atccttatat ttcccccttg cgctccaaaa ttcatttaca ttaaaccccc
      721 ttccccctta ccccacgaat ccctataatc ctgttaaacc cctaaaccag gctaggctcg
      781 attagcatag tcagtcaagt aaaatttcta ctgatatata ttattaaaaa actgaatttt
      841 atttta
//
09
LOCUS       OQ842488                 846 bp    DNA     linear   VRT 05-MAY-2023
DEFINITION  UNVERIFIED: Steindachneridion melanodermatum mitochondrion
            sequence.
ACCESSION   OQ842488
VERSION     OQ842488
ORIGIN     
        1 atatccttaa tgtaccatgg tacagtacat aatatgtatt atattacatt atggtatagt
       61 acataactgc atatattaca ttatgagcta gtacaatcaa tgtcatgtat aaacttgtta
      121 aacaaatata agttaagatt gatataaaca ttaaacttaa actcgaatga actcatttta
      181 acaagaagac agtctgttta tttatattga tttcttgagt acattttctc ttgtgttact
      241 taacataacc ataagaggac acatttaagc ccaacgagaa accacaacca aatatataaa
      301 taaatataat gcttgaaagg tcagggacaa tactgcaacc tttcatgact tgcactatta
      361 ctggcatttg gttcctactt caggtccaca catttattaa tcccataaac atgaagtacc
      421 ctggcatttg tgactggtgt gacaactaac tagcacaaac cccccatgta aagcgttctt
      481 tctaaagggt atgaggtttt ttttttttgg gtcactttca ctttacatcc ttcctgcggc
      541 cgttcaacaa attaatgtag gtagtccata taatatctga taataataaa gttaatgtaa
      601 tgatttaatg acatatactt aataattaca tattattatt tagtacatac attatatcta
      661 ctctccccat atccttatat ttcccccttg cgctccaaaa ttcatttaca ttaaaccccc
      721 taccccctaa ccaaacgaat ccctataatc ctgttaaacc cctaaaccag gctaggctcg
      781 attagcatag tcagtcaagt aaaatttcta ctgatatata ttattaaaaa actgaatttt
      841 atttta
//
10
LOCUS       OQ842489                 841 bp    DNA     linear   VRT 05-MAY-2023
DEFINITION  UNVERIFIED: Steindachneridion melanodermatum mitochondrion
            sequence.
ACCESSION   OQ842489
VERSION     OQ842489
ORIGIN     
        1 acatccttaa tgtacatggt acagtacata atatgtatta tattacatta tggtatagta
       61 cataactgca tatattacat tatgagctaa tacaatcaat gtcatgtgta actgttaaac
      121 aaatataaat taagattgat atagacatta aacttaaact cgaatgaact cattttaaca
      181 agaagacagt ctgtttattt atattaattt cttgagtaca ttttctcttg tgttatttag
      241 cataaccata agaggacaca tttaagccca acgagaaacc acaacaaata tattaattaa
      301 tataatgctt gaaaggtcag ggacaatact gcaacctttc atgacttgca ctattactgg
      361 catttggttc ctacttcagg tccacacatt tattaatccc ataaacatga agtaccctgg
      421 catttgtgac tggtgtgaca actaactagc acaaaccccc catgtaaagc gttcttttca
      481 aagggtatga ggtttttttt ttttgggtca ctttcacttt acatccttcc tgcggccgtt
      541 caacaaatta atgtaggtag tccatataat atctgataat aataaagtta atgtaatgat
      601 ttaatgacat atacttaata attacatatt attatctagt acatacatta tatctactct
      661 ccccatatcc ttatatttcc cccttgcgct ccaaaattca tttacattaa accccctacc
      721 ccctaaccaa acgaatccct ataatcctgt taaaccctaa accaggctag gctcgattag
      781 catagtcagt caagtaaaat ttctactgat atatattatt aaaaaactga attttatttt
      841 a
//
11
LOCUS       OQ842490                 843 bp    DNA     linear   VRT 05-MAY-2023
DEFINITION  UNVERIFIED: Steindachneridion melanodermatum mitochondrion
            sequence.
ACCESSION   OQ842490
VERSION     OQ842490
ORIGIN     
        1 acatccttaa tgtacatggt acagtacata atatgtatta tattacatta tggtatagta
       61 cataactgca tatattacat tatgagctag tacagtcaat gtcatgtata aacttgttaa
      121 acaaatatta attaagggtg atatagacat taaacttaaa ctcgaatgaa ctcattttaa
      181 caagaagaca gtctgtttat ttatattaat ttcttgagta cattttctct tgtgttattt
      241 agcataacca taagagaaca catttaagcc caacgagaaa acaaaaccaa atatattaat
      301 taatataatg cttgaaaggt cagggacaat actgcaacct ttcataactt gcactattac
      361 tggcatttgg ttcctacttc aggtccacac atttattaat cccataaaca tgaagtaccc
      421 tggcatttgt gactggtgtg acaactaact agcacaaacc ccccatgtaa agcgtttttt
      481 ttaaagggta tgaggttttt tttttttggg tcactttcac tttacatcct tcctgcggcc
      541 gttcaacaaa ttaatgtagt agtccatata atatctgata ataataaagt taatgtaatg
      601 atttaatgac atatacttaa taattacata ttattatcta gtacatacat tatatctact
      661 ctccccatat ccttatattt cccccttgcg ctccaaaatt catttacatt aaacccccta
      721 ccccctaacc aaacgaatcc ctataatcct gttaaaccct aaaccaggct aggctcgatt
      781 agcatagtca gtcaagtaaa atttctactg atatatatta ttaaaaaact gaattttatt
      841 tta
//
12
LOCUS       OQ842491                 840 bp    DNA     linear   VRT 05-MAY-2023
DEFINITION  UNVERIFIED: Steindachneridion melanodermatum mitochondrion
            sequence.
ACCESSION   OQ842491
VERSION     OQ842491
ORIGIN     
        1 acatccttaa tgtacatggt acagtacata atatgtatta tattacatta tggtatagta
       61 cataactgca tatattacat tatgagctag tacaatcaat gtcatgtata aacttgttaa
      121 caattttaat taaatgatat agacattaaa cttaaactcg aatgaactca ttttaacaag
      181 aagacagtct gtttatttat attaatttct tgagtacatt ttctcttgtg ttatttagca
      241 taaccataag aggacacatt taagcccaac gagaaaccac aaccaaatat attaattaca
      301 atattgcttg aaaggtcagg gacaatactg caacctttca tgacttgcac tattactggc
      361 atttggttcc tacttcaggt ccacacattt attaatccca taaacatgaa gtaacctggc
      421 atttgtgact ggtgtgacaa ctaactagca caaacccccc atgtaaagcg ttctttctaa
      481 agggtatgag gttttttttt tttgggtcac tttcacttta catccttcct gcggccgttc
      541 aacaaattaa tgtaggtagt ccatataata tctgataata ataaagttaa tgtaatgatt
      601 taatgacata tacttaataa ttacatatta ttatctagta catacattat atctactctc
      661 cccatatcct tatatttccc ccttgcgctc caaaattcat ttacattaaa ccccctaccc
      721 cctaaccaaa cgaatcccta taatcctgtt aaaccctaaa ccaggctagg ctcgattagc
      781 atagtcagtc aagtaaaatt tctactgata tatattatta aaaaactgaa ttttatttta
//
13
LOCUS       OQ842492                 841 bp    DNA     linear   VRT 05-MAY-2023
DEFINITION  UNVERIFIED: Steindachneridion melanodermatum mitochondrion
            sequence.
ACCESSION   OQ842492
VERSION     OQ842492
ORIGIN     
        1 atatccttaa tgtacatggt acagtacata atatgtatta tattacatta tggtatagta
       61 cataactgca tatattacat tatgagctag tacaatcaat gtcatgttta aacttgttaa
      121 acaattttaa ttaagatgat atagacatta aacttaaact cgaatgaact cattttaaca
      181 agaagacagt ctgtttattt atattgattt cttgagtaca ttttctcttg tgttacttaa
      241 cataaccata agaggacaca tttaagccca acgagaaaca acaaccaaat atattaatta
      301 atataatgct tgaaaggtca gggacaatac kgcaaccttt catgacttgc actattactg
      361 gcatttggtt cctacktcag gtccacacat ttattaatcc cataaacatg aagtaccctg
      421 gcatttgtga ctggtgtgac aactaactag cacaaacccc ccatgtaaag cgttctttct
      481 aaagggtatg aggttttttt tttttgggtc actttcactt tacatccttc ctgcggccgt
      541 tcaacaaatt aatgtaggta gtccatataa tatctgataa taataaagtt aatgtaatga
      601 tttaatgaca tatacttaat aattacatat tattattagt acatacatta tatctactct
      661 ccccatatcc ttatatttcc cccttgcgct ccaaaattca tttacattaa accccctacc
      721 ccctaaccaa acgaatccct ataatcctgt taaaccctaa accaggctag gctcgattag
      781 catagtcagt caagtaaaat ttctactgat atatattatt aaaaaactga attttatttt
      841 a
//
14
LOCUS       OQ842493                 842 bp    DNA     linear   VRT 05-MAY-2023
DEFINITION  UNVERIFIED: Steindachneridion melanodermatum mitochondrion
            sequence.
ACCESSION   OQ842493
VERSION     OQ842493
ORIGIN     
        1 atatccttaa tgtactatgg tacagtacat aatatgtatt atattacatt atggtatagt
       61 acataactgc atatattaca ttatgagcta gtcaatcaat gtcatgttta aacttgttaa
      121 acaaatttaa tttttattga tatagactta aacttaaact cgaatgaact cattttaaca
      181 agaagacagt ctgtttattt atattaattt cttgagtaca ttttctcttg tgttatttaa
      241 cataaccata agagggcaca tttaagccca acgagaaacc acaaccaaat atattaatta
      301 atataatgct tgaaaggtca gggacaattc tgcaaccttt catgacttgc actattactg
      361 gcatttggtt cctacttcag gtccacacat ttattaatcc cataaacatg aagtaccctg
      421 gcatttgtga ctggtgtgac aactaactag cacaaacccc ccatgtaaag cgttctttct
      481 aaagggtatg aggttttttt tttttgggtc actttcactt tacatccttc ctgcgcccgt
      541 tcaacaaatt aatgtaggta gtccatataa tatctgataa taataaagtt aatgtaatga
      601 tttaatgaca tatacttaat aattacatat tattatctag tacatacatt atatctactc
      661 tccccatatc cttatatttc ccccttgcgc tccaaaatcc atttacatta aaccccctac
      721 cccctaacca aacgaatccc tataatcctg ttaaacccta aaccaggcta ggctcgatta
      781 gcatagtcag tcaagtaaaa tttctactga tatatattat taaaaaactg aattttattt
      841 ta
//
15
LOCUS       OQ842494                 844 bp    DNA     linear   VRT 05-MAY-2023
DEFINITION  UNVERIFIED: Steindachneridion melanodermatum mitochondrion
            sequence.
ACCESSION   OQ842494
VERSION     OQ842494
ORIGIN     
        1 atatccttaa tgtaccatgg tacagtacat aatatgtatt atattacatt atggtatagt
       61 acataactgc atatattaca ttatgagcta gtacaatcaa tgtcatgtat aaacttgtta
      121 aacaaatata agttaaaatt gatatagaca ttaaacctaa actcgaatga actcatttta
      181 acaagaagac agtctgttta tttatattga tttcttgagt acattttctc ttgtgttact
      241 taacataacc ataagaggac acatttaagc ccaacgagaa accacaacca aatatataaa
      301 taaatataat gcttgaaagg tcagggacaa tactgcaacc tttcatgact tgcactatta
      361 ctggcatttg gttcctactt caggtccaca catttattaa tcccataaac atgaagtacc
      421 ctggcatttg tgactggtgt gacaactaac tagcacaaac cccccatgta aagcgttctt
      481 tctaaagggt atgaggtttt ttttttttgg gtcactttca ctttacatcc ttcctgcgcc
      541 cgttcaacaa attaatgtag gtagtccata taatatttga taataataaa gttaatgtaa
      601 tgatttaatg acatatactt aataattaca tattattatc tagtacatac attatatcta
      661 ctctccccat atccttatat ttcccccttg cgctccaaaa tccattacat taaaccccct
      721 accccctaac caaacgaatc cctataatcc tgttaaaccc taaaccaggc taggctcgat
      781 tagcatagtc agtcaagtaa aatttctact gatatatatt attaaaaaac tgaattttat
      841 ttta
//
16
LOCUS       OQ842495                 845 bp    DNA     linear   VRT 05-MAY-2023
DEFINITION  UNVERIFIED: Steindachneridion melanodermatum mitochondrion
            sequence.
ACCESSION   OQ842495
VERSION     OQ842495
ORIGIN     
        1 atatccttaa tgtaccatgg tacagtacat aatatgtatt atattacatt atggtatagt
       61 acataactgc atatattaca ttatgagcta gtacaatcaa tgtcatgtat aaacttgtta
      121 aacaaatata agttaagatt gatatagaca ttaaacttaa actcgaatga actcatttta
      181 acaagaagac agtctgttta tttatattga tttcttgagt acattttctc ttgtgttact
      241 taacataacc ataagaggac acatttaagc ccaacgagaa accacaacca aatatataca
      301 taaatataat gcttgaaagg tcagggacaa tactgcaacc tttcatgact tgcactatta
      361 ctggcatttg gttcctactt caggtccaca catttattaa tcccataaac atgaagtacc
      421 ctggcatttg tgactggtgt gacaactaac tagcacaaac cccccatgta aagcgttctt
      481 tctaaagggt atgaggtttt ttttttttgg gtcactttca ctttacatcc ttcctgcggc
      541 cgttcaacaa attaatgtag gtagtccata taatatctga taataataaa gttaatgtaa
      601 tgatttaatg acatatactt aataattaca tattattatc tagtacatac attatatcta
      661 ctctccccat atccttatat ttcccccttg cgctccaaaa ttcatttaca ttaaaccccc
      721 taccccctaa ccaaacgaat ccctataatc ctgttaaacc ctaaaccagg ctaggctcga
      781 ttagcatagt cagtcaagta aaatttctac tgatatatat tattaaaaaa ctgaatttta
      841 tttta
//
17
LOCUS       OQ842496                 845 bp    DNA     linear   VRT 05-MAY-2023
DEFINITION  UNVERIFIED: Steindachneridion melanodermatum mitochondrion
            sequence.
ACCESSION   OQ842496
VERSION     OQ842496
ORIGIN     
        1 atatccttaa tgtaccatgg tacagtacat aatatgtatt atattacatt atggtatagt
       61 acataactgc atatattaca ttatgagcta gtacaatcaa tgtcatgtat aaacttgtta
      121 aacaaatata agttaagatt gatataaaca ttaaacttaa actcgaatga actcatttta
      181 acaagaagac agtctgttta tttatattga tttcttgagt acattttctc ttgtgttact
      241 taacataacc ataagaggac acatttaagc ccaacgagaa accacaacca aatatataaa
      301 taactataat gcttgaaagg tcagggacaa tactgcaacc tttcatgact tgcactatta
      361 ctggcatttg gttcctactt caggtccaca catttattaa tcccataaac atgaagtacc
      421 ctggcatttg tgactggtgt gacaactaac tagcacaaac cccccatgta aagcgttctt
      481 tctaaagggt atgaggtttt ttttttttgg gtcactttca ctttacatcc ttcctgcggc
      541 cgttcaacaa attaatgtag gtagtccata taatatctga taataataaa gttaatgtaa
      601 tgatttaatg acatatactt aataattaca tattattatc tagtacatac attatatcta
      661 ctctccccat atccttatat ttcccccttg cgctccaaaa ttcatttaca ttaaaccccc
      721 taccccctaa ccaaacgaat ccctataatc ctgttaaacc ctaaaccagg ctaggctcga
      781 ttagcatagt cagtcaagta aaatttctac tgatatatat tattaaaaaa ctgaatttta
      841 tttta
